# Supplementary material for: PPARα Antagonism Rescues Chlorpyrifos-Induced Neuro-Visual Toxicity in Zebrafish (Danio rerio) Larvae
Source: Toxics. 2026 Mar 9;14(3):234. doi: 10.3390/toxics14030234 (PMC13029991; doi:10.3390/toxics14030234)
Supplement: Supplementary file 1 [file toxics-14-00234-s001.zip]

Archive with 1 entries (1 files):
- toxics-4152041-supplementary.pdf
